# Supplementary material for: Toxicity of Ammonia Stress on the Physiological Homeostasis in the Gills of Litopenaeus vannamei under Seawater and Low-Salinity Conditions
Source: Biology (Basel). 2024 Apr 21;13(4):281. doi: 10.3390/biology13040281 (PMC11048301; doi:10.3390/biology13040281)
Supplement: Supplementary file 1 [file biology-13-00281-s001.zip]

Archive with 1 entries (1 files):
- biology-2953979-supplementary.pdf
